# Supplementary material for: A new molecular diagnostic tool for surveying and monitoring Triops cancriformis populations
Source: PeerJ. 2017 May 11;5:e3228. doi: 10.7717/peerj.3228 (PMC5429740; doi:10.7717/peerj.3228)
Supplement: Supplemental Information 1 — Hatching counts from sediment and isolation hatching per day for the two hydroperiods undertaken. [file peerj-05-3228-s011.xlsx]

## Sheet: Sheet1
	Sediment	1st Hydroperiod hatchlings										2nd Hydroperiod hatchlings										1st Hydro	2nd Hydro
		Day 0	Day 1	Day 2	Day 3	Day 4	Day 5	Day 6	Day 7	DRAIN	DRY	Day 0	Day 1	Day 2	Day 3	Day 4	Day 5	Day 6	Day 7	DRAIN	DRY	Hatched	Hatched	Unhatched	Total Eggs
	A	0	0	0	0	0	0	0	0	0		0	0	0	0	0	0	0	0	0		0	0	22	22
	B	0	0	0	0	0	0	0	0	0		0	0	0	0	0	0	0	0	0		0	0	10	10
	C	0	0	0	0	0	0	0	0	0		0	0	0	0	0	0	0	0	0		0	0	20	20
	D	0	0	0	0	0	0	0	0	0		0	0	0	0	0	0	0	0	0		0	0	4	4
	E	0	0	0	0	0	0	0	0	0		0	0	0	0	0	0	0	0	0		0	0	9	9
	F	0	0	0	2	0	0	0	0	0		0	0	0	0	0	0	0	0	0		2	0	5	7
	G	0	0	2	8	6	7	1	2	1		0	0	0	1	0	0	0	0	0		27	1	21	49
	H	0	0	0	0	0	0	0	0	0		0	0	0	0	0	0	0	0	0		0	0	4	4
	I	0	0	0	1	1	2	0	0	0		0	0	0	0	0	0	0	0	0		4	0	10	14
	J	0	0	0	2	4	2	1	0	0		0	0	0	0	0	0	0	0	0		9	0	21	30
	K	0	0	0	0	0	0	0	0	0		0	0	0	0	0	0	0	0	0		0	0	5	5
	L	0	0	0	0	0	0	0	0	0		0	0	0	0	0	0	0	0	0		0	0	7	7
	Isolation	1st Hydroperiod hatchlings										2nd Hydroperiod hatchlings										1st Hydro	2nd Hydro
		Day 0	Day 1	Day 2	Day 3	Day 4	Day 5	Day 6	Day 7	DRAIN	DRY	Day 0	Day 1	Day 2	Day 3	Day 4	Day 5	Day 6	Day 7	DRAIN	DRY	Hatched	Hatched	Unhatched	Total Eggs
	A	0	0	0	0	0	0	0	0	0		0	0	0	0	0	0	0	0	0		0	0	22	22
	B	0	0	0	0	0	0	0	0	0		0	0	0	0	0	0	0	0	0		0	0	11	11
	C	0	0	0	0	0	0	0	0	0		0	0	0	0	0	0	0	0	0		0	0	15	15
	D	0	0	1	0	0	0	0	0	0		0	0	0	0	0	0	0	0	0		1	0	1	2
	E	0	0	0	0	0	0	0	0	0		0	0	0	0	0	0	0	0	0		0	0	7	7
	F	0	0	0	0	0	0	0	0	0		0	0	0	0	0	0	0	0	0		0	0	1	1
	G	0	0	6	12	5	1	1	0	0		0	0	0	0	0	0	0	0	0		25	0	33	58
	H	0	0	0	0	0	0	0	0	0		0	0	0	0	0	0	0	0	0		0	0	15	15
	I	0	0	0	2	0	0	0	0	0		0	0	0	0	0	0	0	0	0		2	0	11	13
	J	0	0	3	5	3	1	0	0	0		0	0	0	0	0	0	2	0	1		12	3	34	49
	K	0	0	0	1	0	0	0	0	0		0	0	0	0	0	0	0	0	0		1	0	14	15
	L	0	0	0	0	0	0	0	0	0		0	0	0	0	0	0	0	0	0		0	0	6	6
